# Supplementary material for: Key Indications for Passive Immune Prophylaxis Against SARS-CoV-2 Infection in Malignant Hematological Disorders: An Analytic Hierarchy Process by an Ad Hoc Italian Expert Panel
Source: Vaccines (Basel). 2025 Dec 30;14(1):46. doi: 10.3390/vaccines14010046 (PMC12846593; doi:10.3390/vaccines14010046)
Supplement: Supplementary file 1 [file vaccines-14-00046-s001.zip]

Archive with 1 entries (1 files):
- vaccines-4011378-supplementary.pdf
